# Supplementary material for: Antifungal Drug Susceptibility and Genetic Characterization of Fungi Recovered from COVID-19 Patients
Source: J Fungi (Basel). 2021 Jul 11;7(7):552. doi: 10.3390/jof7070552 (PMC8306261; doi:10.3390/jof7070552)
Supplement: Supplementary file 1 [file jof-07-00552-s001.zip]

Archive with 1 entries (1 files):
- jof-1233931-supplementary.xlsx
