# Supplementary material for: Antifungal Drug Susceptibility and Genetic Characterization of Fungi Recovered from COVID-19 Patients
Source: J Fungi (Basel). 2021 Jul 11;7(7):552. doi: 10.3390/jof7070552 (PMC8306261; doi:10.3390/jof7070552)
Supplement: Supplementary file 1 [file jof-07-00552-s001.zip › jof-1233931-supplementary.xlsx]

## Sheet: Sheet1
MB#	BMI	RACE	AGE	SEX	SMOKER	DURATION OF HOSPITALIZATION	ICU ADMISSION (Yes/No; duration)	Mechanical Ventilation (Yes/No; duration)	PATIENT STATUS	CAUSE OF DEATH	Diabetes (Yes/No)	ASTHMA (Yes/No)	COPD (Yes/No)	Hypertension (Yes/No)	Cancer (Yes/No)	HIV AND/OR HEPATITIS (Yes/No)	Other	Abnormal culture (B- blood; S-sputum)	Antibiotics	Antifungals	Corticosteroids	Hydroxychloroquine (Yes/No)	OTHER Relevant MEDS
004	26.09	UNKNOWN/ UNAVAILABLE	60	Male	Never	11	N	Y: 11 days	DECEASED	Respiratory	N	N	N	Y	N	N	N/A	B: C. albicans (day 8) B: C. albicans (day 10)	Azithromycin Ceftriaxone Piperacillin-tazobactam Vancomycin	Caspofungin	Methylprednisolone	N	N
013	32.65	ASIAN INDIAN	55	Male	Never	12	N	Y: 11 days	DECEASED	Respiratory	Y	N	N	Y	N	N	Hyperlipidemia	B: C. albicans (day 11)	Azithromycin Ceftriaxone Piperacillin-tazobactam Vancomycin	None	Methylprednisolone	Y	N
025	22.91	HISPANIC: FILIPINO	89	Female	Never	9	N	Y: 9 days	DECEASED	Cardiac (Heart Failure, MI, Myocarditis)	Y	N	N	Y	N	N	Arthritis	B: C. parapsilosis (day 8)	Piperacillin-tazobactam Vancomycin	None	Methylprednisolone	N	N
026	30.73	HISPANIC	49	Male	Never	25	N	Y: 25 days	DECEASED	Respiratory	N	N	N	Y	N	N	N/A	S: Morganella morganii (day 12) B: C. albicans (day 16) S: yeast, not Cryptococcus (day 18) B: Staphyllococcus species (coagulase-negative) (day 22)	Ceftriaxone Piperacillin-tazobactam Vancomycin	Caspofungin Fluconazole	Methylprednisolone	Y	N
030	37.3	WHITE	74	Male	Quit	26	N	Y: 23 days	DECEASED	Respiratory	N	N	N	Y	N	N	Arthritis Hyperlipidemia Coronary arthrosclerosis Gout	B: Enterococcus faecium (day 11) B: C. albicans (day 16) B: Staphyllococcus species (coagulase-negative) (day 20)	Azithromycin Ceftriaxone Daptomycin Doxycycline Piperacillin-tazobactam Vancomycin	Caspofungin Fluconazole	Methylprednisolone	Y	N
044 & 059	25.23	OTHER RACE	45	Female	Never	81	Y: 54 days	Y: 81 days	ALIVE	N/A	Y	N	N	N	N	N	N/A	S: yeast, not Cryptococcus (day 8) S: yeast, not Cryptococcus (day 10) B: Enterococcus faecalis, Staphyllococcus species (coagulase-negative) (day 74) S: Pseudomonas aeruginosa (day 77)	Ampicillin Azithromycin Cefazolin Cefepime Ceftriaxone Meropenem Piperacillin-tazobactam Vancomycin	None	Hydrocortisone Methylprednisolone	Y	Sarilumab
047 & 096	38.69	ASIAN INDIAN	55	Male	Never	29	N	Y: 25 days	DECEASED	Respiratory	N	N	N	N	N	N	Hypercholesterolemia Gout	S: yeast, not Cryptococcus (day 6) S: yeast, not Cryptococcus (day 12) B: Staphyllococcus species (coagulase-negative) (day 19) B: C. albicans, Staphyllococcus species (coagulase-negative) (day 20)	Ampicillin Azithromycin Ceftriaxone Daptomycin Meropenem Piperacillin-tazobactam Vancomycin	Caspofungin	Methylprednisolone	Y	N
056	37.5	WHITE	69	Male	Quit	33	Y: 0 days	Y: 27 days	DECEASED	Cardiac arrest	N	Y	N	Y	N	N	Arthritis	S: yeast, not Cryptococcus (day 12) B: MRSA, Streptococcus constellatus (day 32)	Azithromycin Aztreonam Meropenem Metronidazole Piperacillin-tazobactam Vancomycin	Caspofungin Fluconazole	Fluticasone furoate/vilanterol Methylprednisolone	N	N
060	28.9	OTHER RACE	56	Male	Yes	9	N	Y: 7 days	DECEASED	Respiratory	N	N	N	N	N	Y: Hepatitis	N/A	S: yeast, not Cryptococcus (day 3)	Azithromycin Ceftriaxone Ciprofloxacin Piperacillin-Tazobactam Rifaximin	None	Hydrocortisone	Y	N
064	31.45	FILIPINO	60	Male	Never	38	Y: 37 days	Y: 38 days	DECEASED	Respiratory failure (HCC)	N	N	N	Y	N	N	Hypercholesterolemia	S: MRSA (Day 4) S: MRSA (Day 17) S: yeast, not Cryptococcus, Citrobacter koseri (Day 27)	Azithromycin Ceftriaxone Meropenem Piperacillin-Tazobactam Vancomycin	Isovuconazonium	Hydrocortisone Methylprednisolone	Y	Lopinavir-ritonavir
092	29.77	JAPANESE	56	Male	Never	33	N	Y: 21 days	DECEASED	Respiratory	N	N	N	Y	N	N	N/A	B: Staphyllococcus species (coagulase-negative) (day 11) B: C. albicans (Day 19) B: C. albicans (Day 23) B: Staphylococcus aureus, Enterococcus faecalis, Staphylococcus species (coagulase negative) (Day 26) S: Staphylococcus aureus (Day 27) B: Enterococcus faecalis (Day 33)	Azithromycin Ceftriaxone Meropenem Piperacillin-tazobactam Vancomycin	Caspofungin Fluconazole	Methylprednisolone	Y	N
097	24.14	OTHER RACE	60	Female	Never	30	N	Y: 26 days	DECEASED	Respiratory	N	Y	N	N	N	N	Hypercholesterolemia Arthritis	S: Aspergillus fumigatus (Day 13)	Azithromycin Aztreonam Ciprofloxacin Meropenem Vancomycin	Voriconazole	Methylprednisolone	Y	N
098	27.12	WHITE	84	Male	Quit	18	N	Y: 18 days	DECEASED	Respiratory	Y	N	Y	Y	N	N	Hypercholesterolemia Coronary artery disease	B: Staphyllococcus species (coagulase-negative) (day 0) S: Aspergillus fumigatus (day 1)	Azithromycin Ceftriaxone	None	Methylprednisolone	Y	N
099	26.48	UNKNOWN/UNAVAILABLE	81	Female	Never	46	N	Y: 44 days	DECEASED	Respiratory	N	N	N	N	N	N	Hypercholesterolemia Tuberculosis Osteoarthritis	S: Klebsiella pneumoniae, Klebsiella variicola, Staphylococcus aureus (Day 8) B: C. parapsilosis (Day 14) S: yeast, not Cryptococcus (Day 14) B: C. glabrata (Day 29) B: Staphylococcus species (coagulase negative) (Day 29) S: Pseudomonas aeruginosa, Klebsiella variicola (Day 30) S: Pseudomonas aeruginosa, Klebsiella variicola (Day 32) S: Pseudomonas aeruginosa (multi-drug resistant organism) (Day …	Azithromycin Cefazolin Ceftazidime Ceftriaxone Meropenem Piperacillin-tazobactam Vancomycin	Caspofungin Fluconazole	Methylprednisolone	Y	Remdesivir
114	37.44	OTHER RACE	54	Male	Never	30	Y:18	Y:30	DECEASED	Respiratory failure (HCC)	Y	N	N	N	N	N	N/A	B: Staphylococcus species (coagulase negative) (Day 5) S: Pseudomonas aeruginosa (Day 5) B: Candida albicans (Day 12) S: Pseudomonas aeruginosa (Day 13) BAL: Pseudomonas aeruginosa, Klebsiella oxytoca (Day 24)	Cefazolin Meropenem Piperacillin-tazobactam Vancomycin	Caspofungin Fluconazole	Hydrocortisone Methylprednisolone	N
167	58.5	OTHER RACE	54	Female	Yes	22	N	Y: 8 days	DECEASED	N/A	Y	N	N	Y	N	N	Obesity	B: Candida albicans (Day 14)	Cefepime Piperacillin-tazobactam Vancomycin	Caspofungin Fluconazole	N	Y	Remdesivir
168	23.56	OTHER RACE	58	Male	Never	31	Y: 11 days	Y: 19 days	DECEASED	Respiratory	Y	N	N	Y	N	N	N/A	B: Enterobacter aerogenes (Day 20) S: Enterobacter aerogenes (Day 20) B: Enterobacter aerogenes (Day 23) B: Candida albicans (Day 28)	Azithromycin Ceftriaxone Gentamycin Meropenem Piperacillin-tazobactam Vancomycin	Caspofungin	Methylprednisolone	Y	N/A
179	no data	OTHER RACE	60	Male	Never	15	N	no data	ALIVE	N/A	N	Y	N	Y	N	N	N/A	S: Escherichia coli; yeast, not Cryptococcus (Day 10)	Ceftriaxone Doxycycline	None	Methylprednisolone	N	Remdesivir
180	23.07	UNKNOWN/UNAVAILABLE	65	Female	Never	42	Y: 30 days	Y: 35 days	DECEASED	Respiratory	N	N	N	N	N	N	N/A	S: yest, not Cryptococcus (Day 40)	Ceftriaxone Meropenem Piperacillin-tazobactam Vancomycin	None	Dexamethasone Methylprednisolone	Y	N/A
